# Supplementary material for: Unveiling Novel miRNA–mRNA Interactions and Their Prognostic Roles in Triple-Negative Breast Cancer: Insights into miR-210, miR-183, miR-21, and miR-181b
Source: Int J Mol Sci. 2025 Feb 23;26(5):1916. doi: 10.3390/ijms26051916 (PMC11899986; doi:10.3390/ijms26051916)
Supplement: Supplementary file 1 [file ijms-26-01916-s001.zip]

Archive with 1 entries (1 files):
- TNBC supplementary_250117.pdf
